# Supplementary material for: Novel Dihydrocoumarins Induced by Radiolysis as Potent Tyrosinase Inhibitors
Source: Molecules. 2024 Jan 10;29(2):341. doi: 10.3390/molecules29020341 (PMC10820468; doi:10.3390/molecules29020341)
Supplement: Supplementary file 1 [file molecules-29-00341-s001.zip]

Archive with 1 entries (1 files):
- molecules-2818466-supplementary.pdf
